# Supplementary material for: A Foundational Population Genetics Investigation of the Sexual Systems of Solanum (Solanaceae) in the Australian Monsoon Tropics Suggests Dioecious Taxa May Benefit from Increased Genetic Admixture via Obligate Outcrossing
Source: Plants (Basel). 2023 Jun 2;12(11):2200. doi: 10.3390/plants12112200 (PMC10255629; doi:10.3390/plants12112200)
Supplement: Supplementary file 1 [file plants-12-02200-s001.zip]

Archive with 1 entries (1 files):
- plants-2270133-supplementary.pdf
